# Supplementary material for: Surface Hopping Molecular Dynamics Simulations for Photochemistry Involving Pyrene and CH3Cl
Source: J Phys Chem A. 2025 Jul 24;129(31):7102–14. doi: 10.1021/acs.jpca.5c02583 (PMC12337101; doi:10.1021/acs.jpca.5c02583)
Supplement: Supplementary file 1 [file jp5c02583_si_001.xyz]

26
Pyrene (Fig.1a) | optimized |  B3LYP+D3(BJ)/cc-pVDZ
C       0.68171      2.46542     -0.00000
C       2.83516      1.21196      0.00000
C      -1.42981      1.23702     -0.00000
C       0.71370      0.00000     -0.00000
C       2.83516     -1.21196      0.00000
C      -3.52670      0.00000      0.00000
C      -1.42981     -1.23702     -0.00000
C       0.68171     -2.46542     -0.00000
C      -0.68171      2.46542     -0.00000
C       1.42981      1.23702      0.00000
C       3.52670      0.00000      0.00000
C      -2.83516      1.21196      0.00000
C      -0.71370      0.00000     -0.00000
C       1.42981     -1.23702     -0.00000
C      -2.83516     -1.21196      0.00000
C      -0.68171     -2.46542     -0.00000
H       4.61876      0.00000      0.00000
H       3.38289     -2.15720     -0.00000
H       1.23419     -3.40805     -0.00000
H      -1.23419     -3.40805     -0.00000
H      -3.38289     -2.15720      0.00000
H      -4.61876      0.00000      0.00000
H      -3.38289      2.15720      0.00000
H      -1.23419      3.40805     -0.00000
H       1.23419      3.40805     -0.00000
H       3.38289      2.15720      0.00000
5
CH3Cl (Fig.1b) | optimized |  B3LYP+D3(BJ)/cc-pVDZ
C      -0.00000      0.00000     -1.14023
H      -0.00000      1.04149     -1.48522
H       0.90195     -0.52074     -1.48522
H      -0.90195     -0.52074     -1.48522
Cl      0.00000     -0.00000      0.66453
31
pyrene-CH3Cl complex (Figs.1c and 1d) | optimized |  B3LYP+D3(BJ)/cc-pVDZ
 C 9.3381834047      9.6899728079        -0.5247995437
 C 8.0741262408      11.8318560184       -0.3842322341
 C 11.7791563932     9.7346034094        -0.636500411
 C 10.5133040936     11.8577885622       -0.5360027877
 C 9.2594193279      13.9468481547       -0.3703616086
 C 14.2101002008     9.7930923744        -0.7348238441
 C 12.9836809869     11.8944882985       -0.6500129458
 C 11.7446513237     13.9942584231       -0.5282938336
 C 10.527690388      9.0258974949        -0.5918127752
 C 9.285748072       11.1269659104       -0.4887629406
 C 8.0649372632      13.2261987821       -0.3224572907
 C 13.016834694      9.0711550102        -0.6969548502
 C 11.7570083357     11.1632225759       -0.612660005
 C 10.4945334972     13.2853938057       -0.4800200029
 C 14.1964664934     11.1883225994       -0.7125857523
 C 12.9314918215     13.3306508774       -0.6127532335
 C 10.469863125      11.2851903055       2.7697475655
 H 10.2098599455     10.9579776217       3.7840711028
 H 9.662092693       11.8809396218       2.329555131
 H 10.7015779939     10.4273636135       2.128056188
 H 7.1151240112      13.7580737332       -0.2367240384
 H 9.2446167348      15.0379103926       -0.3209723212
 H 11.7220427154     15.0855411014       -0.4874813342
 H 13.8733758902     13.8831234579       -0.6415999768
 H 15.1347234498     11.7469428826       -0.7384124502
 H 15.1629227211     9.261786582         -0.7802808942
 H 13.0340428196     7.9790124144        -0.7132960028
 H 10.5505800105     7.9337328024        -0.6133888431
 H 8.3967999152      9.1364114505        -0.4906718612
 H 7.1359469505      11.2734478817       -0.3466805263
 Cl 11.9421828373    12.3240672741       2.87150644
31
Linear Transit Path (LTP) (Fig.1e),image 0 | single point |  B3LYP+D3(BJ)/cc-pVDZ
 C      9.338183404700       9.689972807900      -0.524799543700
 C      8.074126240800      11.831856018400      -0.384232234100
 C     11.779156393200       9.734603409400      -0.636500411000
 C     10.513304093600      11.857788562200      -0.536002787700
 C      9.259419327900      13.946848154700      -0.370361608600
 C     14.210100200800       9.793092374400      -0.734823844100
 C     12.983680986900      11.894488298500      -0.650012945800
 C     11.744651323700      13.994258423100      -0.528293833600
 C     10.527690388000       9.025897494900      -0.591812775200
 C      9.285748072000      11.126965910400      -0.488762940600
 C      8.064937263200      13.226198782100      -0.322457290700
 C     13.016834694000       9.071155010200      -0.696954850200
 C     11.757008335700      11.163222575900      -0.612660005000
 C     10.494533497200      13.285393805700      -0.480020002900
 C     14.196466493400      11.188322599400      -0.712585752300
 C     12.931491821500      13.330650877400      -0.612753233500
 C     10.469863125000      11.285190305500       2.769747565500
 H     10.209859945500      10.957977621700       3.784071102800
 H      9.662092693000      11.880939621800       2.329555131000
 H     10.701577993900      10.427363613500       2.128056188000
 H      7.115124011200      13.758073733200      -0.236724038400
 H      9.244616734800      15.037910392600      -0.320972321200
 H     11.722042715400      15.085541101400      -0.487481334200
 H     13.873375890200      13.883123457900      -0.641599976800
 H     15.134723449800      11.746942882600      -0.738412450200
 H     15.162922721100       9.261786582000      -0.780280894200
 H     13.034042819600       7.979012414400      -0.713296002800
 H     10.550580010500       7.933732802400      -0.613388843100
 H      8.396799915200       9.136411450500      -0.490671861200
 H      7.135946950500      11.273447881700      -0.346680526300
Cl     11.942182837300      12.324067274100       2.871506440000
31
Linear Transit Path (LTP) (Fig.1e),image 1 | single point |  B3LYP+D3(BJ)/cc-pVDZ
 C      9.324305280570       9.696765507840      -0.486406905020
 C      8.089064230190      11.835113083770      -0.437140925540
 C     11.763269374290       9.742658619860      -0.624047890970
 C     10.506363386770      11.863098221070      -0.453132445360
 C      9.281801167500      13.947054100940      -0.433438005130
 C     14.185032550410       9.797253841390      -0.780101621440
 C     12.970636739210      11.896594762940      -0.644348580280
 C     11.748482922490      14.002302651060      -0.484914043120
 C     10.511938715380       9.032688320020      -0.560389119590
 C      9.276267838630      11.135656984590      -0.462185137390
 C      8.100139193890      13.225707344110      -0.428461909660
 C     12.993021385030       9.077853043780      -0.720637921590
 C     11.747632033480      11.168644664090      -0.585934503600
 C     10.487307092560      13.303363699030      -0.426466877980
 C     14.176507330920      11.191318904410      -0.743367334820
 C     12.926108817540      13.333946490490      -0.591604644660
 C     10.483248303220      11.315744751340       2.674186081700
 H     10.335173885370      11.076593577820       3.627276196680
 H      9.666364096340      11.880628859750       2.333692391460
 H     10.709349780010      10.436290405080       2.109756184280
 H      7.173966430140      13.745476936720      -0.423075102840
 H      9.285760676940      15.029676687080      -0.427364535240
 H     11.732832465170      15.093073574840      -0.438892287630
 H     13.869188960720      13.882570163370      -0.631982689700
 H     15.112947935620      11.749677993070      -0.786012526650
 H     15.131800804470       9.265418026980      -0.853809250820
 H     13.004577804370       7.986571768950      -0.748713933460
 H     10.534848779460       7.940576279820      -0.582908076010
 H      8.381955449380       9.144799996980      -0.452434731700
 H      7.156845608980      11.277076279450      -0.437264375810
Cl     11.718009234610      12.528743995250       2.745449762780
31
Linear Transit Path (LTP) (Fig.1e),image 2 | single point |  B3LYP+D3(BJ)/cc-pVDZ
 C      9.310427156440       9.703558207780      -0.448014266340
 C      8.104002219580      11.838370149140      -0.490049616980
 C     11.747382355380       9.750713830320      -0.611595370940
 C     10.499422679940      11.868407879940      -0.370262103020
 C      9.304183007100      13.947260047180      -0.496514401660
 C     14.159964900020       9.801415308380      -0.825379398780
 C     12.957592491520      11.898701227380      -0.638684214760
 C     11.752314521280      14.010346879020      -0.441534252640
 C     10.496187042760       9.039479145140      -0.528965463980
 C      9.266787605260      11.144348058780      -0.435607334180
 C      8.135341124580      13.225215906120      -0.534466528620
 C     12.969208076060       9.084551077360      -0.744320992980
 C     11.738255731260      11.174066752280      -0.559209002200
 C     10.480080687920      13.321333592360      -0.372913753060
 C     14.156548168440      11.194315209420      -0.774148917340
 C     12.920725813580      13.337242103580      -0.570456055820
 C     10.496633481440      11.346299197180       2.578624597900
 H     10.460487825240      11.195209533940       3.470481290560
 H      9.670635499680      11.880318097700       2.337829651920
 H     10.717121566120      10.445217196660       2.091456180560
 H      7.232808849080      13.732880140240      -0.609426167280
 H      9.326904619080      15.021442981560      -0.533756749280
 H     11.743622214940      15.100606048280      -0.390303241060
 H     13.865002031240      13.882016868840      -0.622365402600
 H     15.091172421440      11.752413103540      -0.833612603100
 H     15.100678887840       9.269049471960      -0.927337607440
 H     12.975112789140       7.994131123500      -0.784131864120
 H     10.519117548420       7.947419757240      -0.552427308920
 H      8.367110983560       9.153188543460      -0.414197602200
 H      7.177744267460      11.280704677200      -0.527848225320
Cl     11.493835631920      12.733420716400       2.619393085560
31
Linear Transit Path (LTP) (Fig.1e),image 3 | single point |  B3LYP+D3(BJ)/cc-pVDZ
 C      9.296549032310       9.710350907720      -0.409621627660
 C      8.118940208970      11.841627214510      -0.542958308420
 C     11.731495336470       9.758769040780      -0.599142850910
 C     10.492481973110      11.873717538810      -0.287391760680
 C      9.326564846700      13.947465993420      -0.559590798190
 C     14.134897249630       9.805576775370      -0.870657176120
 C     12.944548243830      11.900807691820      -0.633019849240
 C     11.756146120070      14.018391106980      -0.398154462160
 C     10.480435370140       9.046269970260      -0.497541808370
 C      9.257307371890      11.153039132970      -0.409029530970
 C      8.170543055270      13.224724468130      -0.640471147580
 C     12.945394767090       9.091249110940      -0.768004064370
 C     11.728879429040      11.179488840470      -0.532483500800
 C     10.472854283280      13.339303485690      -0.319360628140
 C     14.136589005960      11.197311514430      -0.804930499860
 C     12.915342809620      13.340537716670      -0.549307466980
 C     10.510018659660      11.376853643020       2.483063114100
 H     10.585801765110      11.313825490060       3.313686384440
 H      9.674906903020      11.880007335650       2.341966912380
 H     10.724893352230      10.454143988240       2.073156176840
 H      7.291651268020      13.720283343760      -0.795777231720
 H      9.368048561220      15.013209276040      -0.640148963320
 H     11.754411964710      15.108138521720      -0.341714194490
 H     13.860815101760      13.881463574310      -0.612748115500
 H     15.069396907260      11.755148214010      -0.881212679550
 H     15.069556971210       9.272680916940      -1.000865964060
 H     12.945647773910       8.001690478050      -0.819549794780
 H     10.503386317380       7.954263234660      -0.521946541830
 H      8.352266517740       9.161577089940      -0.375960472700
 H      7.198642925940      11.284333074950      -0.618432074830
Cl     11.269662029230      12.938097437550       2.493336408340
31
Linear Transit Path (LTP) (Fig.1e),image 4 | single point |  B3LYP+D3(BJ)/cc-pVDZ
 C      9.282670908180       9.717143607660      -0.371228988980
 C      8.133878198360      11.844884279880      -0.595866999860
 C     11.715608317560       9.766824251240      -0.586690330880
 C     10.485541266280      11.879027197680      -0.204521418340
 C      9.348946686300      13.947671939660      -0.622667194720
 C     14.109829599240       9.809738242360      -0.915934953460
 C     12.931503996140      11.902914156260      -0.627355483720
 C     11.759977718860      14.026435334940      -0.354774671680
 C     10.464683697520       9.053060795380      -0.466118152760
 C      9.247827138520      11.161730207160      -0.382451727760
 C      8.205744985960      13.224233030140      -0.746475766540
 C     12.921581458120       9.097947144520      -0.791687135760
 C     11.719503126820      11.184910928660      -0.505757999400
 C     10.465627878640      13.357273379020      -0.265807503220
 C     14.116629843480      11.200307819440      -0.835712082380
 C     12.909959805660      13.343833329760      -0.528158878140
 C     10.523403837880      11.407408088860       2.387501630300
 H     10.711115704980      11.432441446180       3.156891478320
 H      9.679178306360      11.879696573600       2.346104172840
 H     10.732665138340      10.463070779820       2.054856173120
 H      7.350493686960      13.707686547280      -0.982128296160
 H      9.409192503360      15.004975570520      -0.746541177360
 H     11.765201714480      15.115670995160      -0.293125147920
 H     13.856628172280      13.880910279780      -0.603130828400
 H     15.047621393080      11.757883324480      -0.928812756000
 H     15.038435054580       9.276312361920      -1.074394320680
 H     12.916182758680       8.009249832600      -0.854967725440
 H     10.487655086340       7.961106712080      -0.491465774740
 H      8.337422051920       9.169965636420      -0.337723343200
 H      7.219541584420      11.287961472700      -0.709015924340
Cl     11.045488426540      13.142774158700       2.367279731120
31
Linear Transit Path (LTP) (Fig.1e),image 5 | single point |  B3LYP+D3(BJ)/cc-pVDZ
 C      9.268792784050       9.723936307600      -0.332836350300
 C      8.148816187750      11.848141345250      -0.648775691300
 C     11.699721298650       9.774879461700      -0.574237810850
 C     10.478600559450      11.884336856550      -0.121651076000
 C      9.371328525900      13.947877885900      -0.685743591250
 C     14.084761948850       9.813899709350      -0.961212730800
 C     12.918459748450      11.905020620700      -0.621691118200
 C     11.763809317650      14.034479562900      -0.311394881200
 C     10.448932024900       9.059851620500      -0.434694497150
 C      9.238346905150      11.170421281350      -0.355873924550
 C      8.240946916650      13.223741592150      -0.852480385500
 C     12.897768149150       9.104645178100      -0.815370207150
 C     11.710126824600      11.190333016850      -0.479032498000
 C     10.458401474000      13.375243272350      -0.212254378300
 C     14.096670681000      11.203304124450      -0.866493664900
 C     12.904576801700      13.347128942850      -0.507010289300
 C     10.536789016100      11.437962534700       2.291940146500
 H     10.836429644850      11.551057402300       3.000096572200
 H      9.683449709700      11.879385811550       2.350241433300
 H     10.740436924450      10.471997571400       2.036556169400
 H      7.409336105900      13.695089750800      -1.168479360600
 H      9.450336445500      14.996741865000      -0.852933391400
 H     11.775991464250      15.123203468600      -0.244536101350
 H     13.852441242800      13.880356985250      -0.593513541300
 H     15.025845878900      11.760618434950      -0.976412832450
 H     15.007313137950       9.279943806900      -1.147922677300
 H     12.886717743450       8.016809187150      -0.890385656100
 H     10.471923855300       7.967950189500      -0.460985007650
 H      8.322577586100       9.178354182900      -0.299486213700
 H      7.240440242900      11.291589870450      -0.799599773850
Cl     10.821314823850      13.347450879850       2.241223053900
31
Linear Transit Path (LTP) (Fig.1e),image 6 | single point |  B3LYP+D3(BJ)/cc-pVDZ
 C      9.254914659920       9.730729007540      -0.294443711620
 C      8.163754177140      11.851398410620      -0.701684382740
 C     11.683834279740       9.782934672160      -0.561785290820
 C     10.471659852620      11.889646515420      -0.038780733660
 C      9.393710365500      13.948083832140      -0.748819987780
 C     14.059694298460       9.818061176340      -1.006490508140
 C     12.905415500760      11.907127085140      -0.616026752680
 C     11.767640916440      14.042523790860      -0.268015090720
 C     10.433180352280       9.066642445620      -0.403270841540
 C      9.228866671780      11.179112355540      -0.329296121340
 C      8.276148847340      13.223250154160      -0.958485004460
 C     12.873954840180       9.111343211680      -0.839053278540
 C     11.700750522380      11.195755105040      -0.452306996600
 C     10.451175069360      13.393213165680      -0.158701253380
 C     14.076711518520      11.206300429460      -0.897275247420
 C     12.899193797740      13.350424555940      -0.485861700460
 C     10.550174194320      11.468516980540       2.196378662700
 H     10.961743584720      11.669673358420       2.843301666080
 H      9.687721113040      11.879075049500       2.354378693760
 H     10.748208710560      10.480924362980       2.018256165680
 H      7.468178524840      13.682492954320      -1.354830425040
 H      9.491480387640      14.988508159480      -0.959325605440
 H     11.786781214020      15.130735942040      -0.195947054780
 H     13.848254313320      13.879803690720      -0.583896254200
 H     15.004070364720      11.763353545420      -1.024012908900
 H     14.976191221320       9.283575251880      -1.221451033920
 H     12.857252728220       8.024368541700      -0.925803586760
 H     10.456192624260       7.974793666920      -0.430504240560
 H      8.307733120280       9.186742729380      -0.261249084200
 H      7.261338901380      11.295218268200      -0.890183623360
Cl     10.597141221160      13.552127601000       2.115166376680
31
Linear Transit Path (LTP) (Fig.1e),image 7 | single point |  B3LYP+D3(BJ)/cc-pVDZ
 C      9.241036535790       9.737521707480      -0.256051072940
 C      8.178692166530      11.854655475990      -0.754593074180
 C     11.667947260830       9.790989882620      -0.549332770790
 C     10.464719145790      11.894956174290       0.044089608680
 C      9.416092205100      13.948289778380      -0.811896384310
 C     14.034626648070       9.822222643330      -1.051768285480
 C     12.892371253070      11.909233549580      -0.610362387160
 C     11.771472515230      14.050568018820      -0.224635300240
 C     10.417428679660       9.073433270740      -0.371847185930
 C      9.219386438410      11.187803429730      -0.302718318130
 C      8.311350778030      13.222758716170      -1.064489623420
 C     12.850141531210       9.118041245260      -0.862736349930
 C     11.691374220160      11.201177193230      -0.425581495200
 C     10.443948664720      13.411183059010      -0.105148128460
 C     14.056752356040      11.209296734470      -0.928056829940
 C     12.893810793780      13.353720169030      -0.464713111620
 C     10.563559372540      11.499071426380       2.100817178900
 H     11.087057524590      11.788289314540       2.686506759960
 H      9.691992516380      11.878764287450       2.358515954220
 H     10.755980496670      10.489851154560       1.999956161960
 H      7.527020943780      13.669896157840      -1.541181489480
 H      9.532624329780      14.980274453960      -1.065717819480
 H     11.797570963790      15.138268415480      -0.147358008210
 H     13.844067383840      13.879250396190      -0.574278967100
 H     14.982294850540      11.766088655890      -1.071612985350
 H     14.945069304690       9.287206696860      -1.294979390540
 H     12.827787712990       8.031927896250      -0.961221517420
 H     10.440461393220       7.981637144340      -0.400023473470
 H      8.292888654460       9.195131275860      -0.223011954700
 H      7.282237559860      11.298846665950      -0.980767472870
Cl     10.372967618470      13.756804322150       1.989109699460
31
Linear Transit Path (LTP) (Fig.1e),image 8 | single point |  B3LYP+D3(BJ)/cc-pVDZ
 C      9.227158411660       9.744314407420      -0.217658434260
 C      8.193630155920      11.857912541360      -0.807501765620
 C     11.652060241920       9.799045093080      -0.536880250760
 C     10.457778438960      11.900265833160       0.126959951020
 C      9.438474044700      13.948495724620      -0.874972780840
 C     14.009558997680       9.826384110320      -1.097046062820
 C     12.879327005380      11.911340014020      -0.604698021640
 C     11.775304114020      14.058612246780      -0.181255509760
 C     10.401677007040       9.080224095860      -0.340423530320
 C      9.209906205040      11.196494503920      -0.276140514920
 C      8.346552708720      13.222267278180      -1.170494242380
 C     12.826328222240       9.124739278840      -0.886419421320
 C     11.681997917940      11.206599281420      -0.398855993800
 C     10.436722260080      13.429152952340      -0.051595003540
 C     14.036793193560      11.212293039480      -0.958838412460
 C     12.888427789820      13.357015782120      -0.443564522780
 C     10.576944550760      11.529625872220       2.005255695100
 H     11.212371464460      11.906905270660       2.529711853840
 H      9.696263919720      11.878453525400       2.362653214680
 H     10.763752282780      10.498777946140       1.981656158240
 H      7.585863362720      13.657299361360      -1.727532553920
 H      9.573768271920      14.972040748440      -1.172110033520
 H     11.808360713560      15.145800888920      -0.098768961640
 H     13.839880454360      13.878697101660      -0.564661680000
 H     14.960519336360      11.768823766360      -1.119213061800
 H     14.913947388060       9.290838141840      -1.368507747160
 H     12.798322697760       8.039487250800      -0.996639448080
 H     10.424730162180       7.988480621760      -0.369542706380
 H      8.278044188640       9.203519822340      -0.184774825200
 H      7.303136218340      11.302475063700      -1.071351322380
Cl     10.148794015780      13.961481043300       1.863053022240
31
Linear Transit Path (LTP) (Fig.1e),image 9 | single point |  B3LYP+D3(BJ)/cc-pVDZ
 C      9.213280287530       9.751107107360      -0.179265795580
 C      8.208568145310      11.861169606730      -0.860410457060
 C     11.636173223010       9.807100303540      -0.524427730730
 C     10.450837732130      11.905575492030       0.209830293360
 C      9.460855884300      13.948701670860      -0.938049177370
 C     13.984491347290       9.830545577310      -1.142323840160
 C     12.866282757690      11.913446478460      -0.599033656120
 C     11.779135712810      14.066656474740      -0.137875719280
 C     10.385925334420       9.087014920980      -0.308999874710
 C      9.200425971670      11.205185578110      -0.249562711710
 C      8.381754639410      13.221775840190      -1.276498861340
 C     12.802514913270       9.131437312420      -0.910102492710
 C     11.672621615720      11.212021369610      -0.372130492400
 C     10.429495855440      13.447122845670       0.001958121380
 C     14.016834031080      11.215289344490      -0.989619994980
 C     12.883044785860      13.360311395210      -0.422415933940
 C     10.590329728980      11.560180318060       1.909694211300
 H     11.337685404330      12.025521226780       2.372916947720
 H      9.700535323060      11.878142763350       2.366790475140
 H     10.771524068890      10.507704737720       1.963356154520
 H      7.644705781660      13.644702564880      -1.913883618360
 H      9.614912214060      14.963807042920      -1.278502247560
 H     11.819150463330      15.153333362360      -0.050179915070
 H     13.835693524880      13.878143807130      -0.555044392900
 H     14.938743822180      11.771558876830      -1.166813138250
 H     14.882825471430       9.294469586820      -1.442036103780
 H     12.768857682530       8.047046605350      -1.032057378740
 H     10.408998931140       7.995324099180      -0.339061939290
 H      8.263199722820       9.211908368820      -0.146537695700
 H      7.324034876820      11.306103461450      -1.161935171890
Cl      9.924620413090      14.166157764450       1.736996345020
31
Linear Transit Path (LTP) (Fig.1e),image 10 | single point |  B3LYP+D3(BJ)/cc-pVDZ
 C      9.199402163400       9.757899807300      -0.140873156900
 C      8.223506134700      11.864426672100      -0.913319148500
 C     11.620286204100       9.815155514000      -0.511975210700
 C     10.443897025300      11.910885150900       0.292700635700
 C      9.483237723900      13.948907617100      -1.001125573900
 C     13.959423696900       9.834707044300      -1.187601617500
 C     12.853238510000      11.915552942900      -0.593369290600
 C     11.782967311600      14.074700702700      -0.094495928800
 C     10.370173661800       9.093805746100      -0.277576219100
 C      9.190945738300      11.213876652300      -0.222984908500
 C      8.416956570100      13.221284402200      -1.382503480300
 C     12.778701604300       9.138135346000      -0.933785564100
 C     11.663245313500      11.217443457800      -0.345404991000
 C     10.422269450800      13.465092739000       0.055511246300
 C     13.996874868600      11.218285649500      -1.020401577500
 C     12.877661781900      13.363607008300      -0.401267345100
 C     10.603714907200      11.590734763900       1.814132727500
 H     11.462999344200      12.144137182900       2.216122041600
 H      9.704806726400      11.877832001300       2.370927735600
 H     10.779295855000      10.516631529300       1.945056150800
 H      7.703548200600      13.632105768400      -2.100234682800
 H      9.656056156200      14.955573337400      -1.384894461600
 H     11.829940213100      15.160865835800      -0.001590868500
 H     13.831506595400      13.877590512600      -0.545427105800
 H     14.916968308000      11.774293987300      -1.214413214700
 H     14.851703554800       9.298101031800      -1.515564460400
 H     12.739392667300       8.054605959900      -1.067475309400
 H     10.393267700100       8.002167576600      -0.308581172200
 H      8.248355257000       9.220296915300      -0.108300566200
 H      7.344933535300      11.309731859200      -1.252519021400
Cl      9.700446810400      14.370834485600       1.610939667800
31
pyrene-CH3Cl(12-1Cl) (Fig.1f) | optimized |  B3LYP+D3(BJ)/cc-pVDZ
 C      9.1994021634   9.7578998073    -0.1408731569
 C      8.2235061347   11.8644266721   -0.9133191485
 C      11.6202862041  9.815155514     -0.5119752107
 C      10.4438970253  11.9108851509   0.2927006357
 C      9.4832377239   13.9489076171   -1.0011255739
 C      13.9594236969  9.8347070443    -1.1876016175
 C      12.85323851    11.9155529429   -0.5933692906
 C      11.7829673116  14.0747007027   -0.0944959288
 C      10.3701736618  9.0938057461    -0.2775762191
 C      9.1909457383   11.2138766523   -0.2229849085
 C      8.4169565701   13.2212844022   -1.3825034803
 C      12.7787016043  9.138135346     -0.9337855641
 C      11.6632453135  11.2174434578   -0.345404991
 C      10.4222694508  13.465092739    0.0555112463
 C      13.9968748686  11.2182856495   -1.0204015775
 C      12.8776617819  13.3636070083   -0.4012673451
 C      10.6037149072  11.5907347639   1.8141327275
 H      11.4629993442  12.1441371829   2.2161220416
 H      9.7048067264   11.8778320013   2.3709277356
 H      10.779295855   10.5166315293   1.9450561508
 H      7.7035482006   13.6321057684   -2.1002346828
 H      9.6560561562   14.9555733374   -1.3848944616
 H      11.8299402131  15.1608658358   -0.0015908685
 H      13.8315065954  13.8775905126   -0.5454271058
 H      14.916968308   11.7742939873   -1.2144132147
 H      14.8517035548  9.2981010318    -1.5155644604
 H      12.7393926673  8.0546059599    -1.0674753094
 H      10.3932677001  8.0021675766    -0.3085811722
 H      8.248355257    9.2202969153    -0.1083005662
 H      7.3449335353   11.3097318592   -1.2525190214
 Cl     9.7004468104   14.3708344856   1.6109396678
31
pyrene-CH3Cl(12-1Cl) (Fig.1g) | optimized |  AM1/FOMO-CIS | with fixed H atoms of pyrene and without the LJ potential
C       9.35626      9.82814     -0.64238
C       8.08760     11.89049     -0.30279
C      11.78832      9.72373     -0.35081
C      10.46586     11.85785      0.05734
C       9.27404     13.92687     -0.02234
C      14.13649      9.81838     -0.72619
C      13.06166     11.83717      0.26310
C      11.73991     13.95094     -0.05454
C      10.49465      9.11281     -0.67703
C       9.26705     11.18722     -0.24506
C       8.07931     13.26621     -0.07342
C      12.90256      9.10107     -0.73841
C      11.76797     11.05287      0.44040
C      10.49547     13.23399     -0.01070
C      14.16291     11.15524     -0.44804
C      12.91330     13.26515     -0.11766
C      11.47948     10.66419      1.87988
Cl     14.00317     11.97250      1.81968
H      12.37111     10.15309      2.36445
H      11.19101     11.50046      2.52282
H      10.51104     10.13073      1.93511
H       7.15633     13.82960     -0.19312
H       9.26083     15.03754     -0.04142
H      11.73474     15.04504     -0.09264
H      13.84248     13.83945     -0.33437
H      15.06462     11.71529     -0.69190
H      15.04414      9.31393     -1.06325
H      12.93909      8.10033     -1.19887
H      10.46336      8.09323     -1.14481
H       8.35613      9.29910     -0.91318
H       7.13212     11.42836     -0.56933
31
pyrene-CH3Cl (Fig.1h) | optimized |  AM1/FOMO-CIS |free optimized geometry and without the LJ potential
C       9.35079      9.66510     -0.65323
C       8.08022     11.79917     -0.56580
C      11.77591      9.71921     -0.89640
C      10.50094     11.83345     -0.80807
C       9.24566     13.91590     -0.72255
C      14.18682      9.77949     -1.14005
C      12.95880     11.86761     -1.05540
C      11.71789     13.96436     -0.97146
C      10.53200      9.00693     -0.75913
C       9.29126     11.10369     -0.67353
C       8.06308     13.19179     -0.59049
C      13.00426      9.05539     -1.00763
C      11.74922     11.13788     -0.92003
C      10.47415     13.25212     -0.83255
C      14.16973     11.17212     -1.16428
C      12.89908     13.30616     -1.07738
C      11.11817     11.89098      3.71458
H      10.43345     11.08298      3.37773
H      10.72285     12.88742      3.42131
H      12.13875     11.73701      3.30234
H       7.10453     13.72585     -0.50564
H       9.21896     15.01573     -0.74232
H      11.67603     15.06439     -0.99012
H      13.84795     13.85421     -1.18465
H      15.11043     11.73301     -1.27019
H      15.14514      9.24536     -1.22701
H      13.03056      7.95550     -0.99052
H      10.57345      7.90681     -0.74415
H       8.40153      9.11702     -0.54982
H       7.13923     11.23830     -0.46237
Cl     11.21712     11.83347      5.45374
31
pyrene-CH3Cl (Fig.1i) | optimized |  AM1/FOMO-CIS | with fixed H atoms of pyrene and with the LJ potential
C       9.34554      9.69365     -0.51368
C       8.08257     11.82991     -0.37493
C      11.78037      9.74162     -0.62448
C      10.51094     11.85816     -0.51220
C       9.26405     13.94082     -0.36544
C      14.20208      9.79700     -0.73029
C      12.97787     11.88783     -0.63795
C      11.74387     13.98593     -0.52002
C      10.52784      9.03337     -0.58421
C       9.29264     11.13142     -0.46765
C       8.07280     13.22132     -0.31922
C      13.01091      9.07676     -0.69131
C      11.75999     11.16039     -0.59454
C      10.49248     13.27656     -0.46632
C      14.18932     11.18913     -0.70599
C      12.92525     13.32585     -0.60366
C      11.51394     11.90408      3.17807
Cl     12.51018     13.31465      3.41250
H      11.38520     11.40261      4.16114
H      10.53351     12.23503      2.77198
H      12.02732     11.23241      2.45595
H       7.11512     13.75807     -0.23672
H       9.24462     15.03791     -0.32097
H      11.72204     15.08554     -0.48748
H      13.87338     13.88312     -0.64160
H      15.13472     11.74694     -0.73841
H      15.16292      9.26179     -0.78028
H      13.03404      7.97901     -0.71330
H      10.55058      7.93373     -0.61339
H       8.39680      9.13641     -0.49067
H       7.13595     11.27345     -0.34668
